# Supplementary material for: Polymeric Micelles Formulation of Combretastatin Derivatives with Enhanced Solubility, Cytostatic Activity and Selectivity against Cancer Cells
Source: Pharmaceutics. 2023 May 29;15(6):1613. doi: 10.3390/pharmaceutics15061613 (PMC10304518; doi:10.3390/pharmaceutics15061613)
Supplement: Supplementary file 1 [file pharmaceutics-15-01613-s001.zip]

Archive with 2 entries (2 files):
- pharmaceutics-2350180-supplementary.pdf
- Video S1 - 3b.avi
